# Supplementary material for: Exercise-Induced Irisin Decreases Inflammation and Improves NAFLD by Competitive Binding with MD2
Source: Cells. 2021 Nov 25;10(12):3306. doi: 10.3390/cells10123306 (PMC8699279; doi:10.3390/cells10123306)
Supplement: Supplementary file 1 [file cells-10-03306-s001.zip]

Archive with 1 entries (1 files):
- Supplementary data_FINAL.pdf
